# Supplementary material for: Feeding Alginate-Coated Liquid Metal Nanodroplets to Silkworms for Highly Stretchable Silk Fibers
Source: Nanomaterials (Basel). 2022 Apr 1;12(7):1177. doi: 10.3390/nano12071177 (PMC9000898; doi:10.3390/nano12071177)
Supplement: Supplementary file 1 [file nanomaterials-12-01177-s001.zip]

Archive with 1 entries (1 files):
- nanomaterials-1660310-supplementary.pdf
